# Supplementary material for: Analysis of Immunophenotypic Changes during Ex Vivo Human Erythropoiesis and Its Application in the Study of Normal and Defective Erythropoiesis
Source: Cells. 2023 May 2;12(9):1303. doi: 10.3390/cells12091303 (PMC10177526; doi:10.3390/cells12091303)
Supplement: Supplementary file 1 [file cells-12-01303-s001.zip]

Archive with 1 entries (1 files):
- cells-2329875-supplementary.pdf
